# Supplementary material for: First record of the soldier fly genus Beris Latreille (Diptera, Stratiomyidae) from Korea, with designation of two new synonyms
Source: Biodivers Data J. 2022 Aug 1;10:e80487. doi: 10.3897/BDJ.10.e80487 (PMC9848516; doi:10.3897/BDJ.10.e80487)
Supplement: XML Treatment for Beris [file BDJ.10.e80487-treatment1.xml]

<!DOCTYPE tp:taxon-treatment
  PUBLIC "-//TaxonX//DTD Taxonomic Treatment Publishing DTD v0 20100105//EN" "tax-treatment-NSO.dtd">
<tp:taxon-treatment xmlns:tp="http://www.plazi.org/taxpub"><tp:treatment-meta><mixed-citation publication-type="journal"><person-group><name><surname>Lee</surname><given-names>Junho</given-names></name><name><surname>Suh</surname><given-names>Sang Jae</given-names></name></person-group><article-title>First record of the soldier fly genus <italic><tp:taxon-name><tp:taxon-name-part taxon-name-part-type="genus" reg="Beris">Beris</tp:taxon-name-part></tp:taxon-name></italic> Latreille (<tp:taxon-name><tp:taxon-name-part taxon-name-part-type="order">Diptera</tp:taxon-name-part></tp:taxon-name>, <tp:taxon-name><tp:taxon-name-part taxon-name-part-type="family">Stratiomyidae</tp:taxon-name-part></tp:taxon-name>) from Korea, with designation of two new synonyms</article-title><source>Biodivers Data J</source><day>01</day><month>08</month><year>2022</year><volume>10</volume><pub-id pub-id-type="doi">10.3897/BDJ.10.e80487</pub-id></mixed-citation></tp:treatment-meta><tp:nomenclature><tp:taxon-name>
            <object-id xmlns:xlink="http://www.w3.org/1999/xlink" content-type="arpha" xlink:type="simple">B7ABF4F4-E944-5386-B38A-7EB58D770F6D</object-id>
            <tp:taxon-name-part taxon-name-part-type="genus">Beris</tp:taxon-name-part>
          </tp:taxon-name><tp:taxon-authority>Latreille, 1802</tp:taxon-authority><tp:nomenclature-citation-list><tp:nomenclature-citation><tp:taxon-name>
                <tp:taxon-name-part taxon-name-part-type="genus" reg="Beris">Beris</tp:taxon-name-part>
              </tp:taxon-name><comment> Latreille, 1802 - <italic><xref ref-type="bibr" rid="B7641276">Latreille 1802</xref></italic>: 447 (Type-species: <italic><tp:taxon-name><tp:taxon-name-part taxon-name-part-type="genus" reg="Stratiomys">Stratiomys</tp:taxon-name-part><tp:taxon-name-part taxon-name-part-type="species" reg="sexdentata">sexdentata</tp:taxon-name-part></tp:taxon-name></italic> Fabricius).</comment></tp:nomenclature-citation><tp:nomenclature-citation><tp:taxon-name>
                <tp:taxon-name-part taxon-name-part-type="genus" reg="Hexacantha">Hexacantha</tp:taxon-name-part>
              </tp:taxon-name><comment> Meigen, 1803 - <xref ref-type="bibr" rid="B7641321">Meigen 1803</xref>: 264 (Type-species: <italic><tp:taxon-name><tp:taxon-name-part taxon-name-part-type="genus" reg="Musca">Musca</tp:taxon-name-part><tp:taxon-name-part taxon-name-part-type="species" reg="clavipes">clavipes</tp:taxon-name-part></tp:taxon-name></italic> Linnaeus).</comment></tp:nomenclature-citation><tp:nomenclature-citation><tp:taxon-name>
                <tp:taxon-name-part taxon-name-part-type="genus" reg="Octacantha">Octacantha</tp:taxon-name-part>
              </tp:taxon-name><comment> Lioy, 1864 - <xref ref-type="bibr" rid="B7641312">Lioy 1864</xref>: 586 (Type-species: <italic><tp:taxon-name><tp:taxon-name-part taxon-name-part-type="genus" reg="Beris">Beris</tp:taxon-name-part><tp:taxon-name-part taxon-name-part-type="species" reg="fuscipes">fuscipes</tp:taxon-name-part></tp:taxon-name></italic> Meigen).</comment></tp:nomenclature-citation><tp:nomenclature-citation><tp:taxon-name>
                <tp:taxon-name-part taxon-name-part-type="genus" reg="Hemiberis">Hemiberis</tp:taxon-name-part>
              </tp:taxon-name><comment> Enderlein, 1921 - <xref ref-type="bibr" rid="B7641233">Enderlein 1921</xref>: 209 (Type-species: <italic><tp:taxon-name><tp:taxon-name-part taxon-name-part-type="genus" reg="Beris">Beris</tp:taxon-name-part><tp:taxon-name-part taxon-name-part-type="species" reg="quadridentata">quadridentata</tp:taxon-name-part></tp:taxon-name></italic> Walker).</comment></tp:nomenclature-citation></tp:nomenclature-citation-list></tp:nomenclature><tp:treatment-sec sec-type="Diagnosis"><title>Diagnosis</title><p>Unlike other genera in this subfamily, this genus has a degenerated maxillary palpus and the scape and pedicel have almost the same length. In males, hind tarsomere 1 is particularly swollen (about two times wider than the hind tibia).</p><p>See following references for details: <xref ref-type="bibr" rid="B7641338">Nagatomi and Tanaka (1972)</xref>, <xref ref-type="bibr" rid="B7877423">Woodley (1981)</xref>, <xref ref-type="bibr" rid="B7641510">Rozkošný (1982)</xref>, <xref ref-type="bibr" rid="B7641429">Yang and Nagatomi (1992)</xref>, <xref ref-type="bibr" rid="B7641472">Woodley (1995)</xref>, <xref ref-type="bibr" rid="B7641395">Yang et al. (2014)</xref>.</p></tp:treatment-sec><ref-list><ref id="B7641276"><element-citation xmlns:xlink="http://www.w3.org/1999/xlink" publication-type="book" xlink:type="simple"><person-group person-group-type="author"><name name-style="western"><surname>Latreille</surname><given-names>Pierre André</given-names></name></person-group><year>1802</year><source>Histoire naturelle, generale et particuliere, des crustaces et des insects. Ouvrage faisant suite a l’histoire naturelle generale et particuliere, compose de Leclerc de Buffon, et redigee par C. S. Sonnini, member de plusieurs societies savantes. Familles naturelles des genres, Tome troisieme.</source><publisher-name>Dufart</publisher-name><publisher-loc>Paris</publisher-loc><size units="page">467</size></element-citation></ref><ref id="B7641321"><element-citation xmlns:xlink="http://www.w3.org/1999/xlink" publication-type="article" xlink:type="simple"><person-group person-group-type="author"><name name-style="western"><surname>Meigen</surname><given-names>Johann Wilhelm</given-names></name></person-group><year>1803</year><article-title>Versuch einer neuen Gattungs Eintheilung der europaischen zweiflugligen Insekten.</article-title><source>Magazin der Insektenkunde</source><volume>2</volume><fpage>259</fpage><lpage>281</lpage></element-citation></ref><ref id="B7641312"><element-citation xmlns:xlink="http://www.w3.org/1999/xlink" publication-type="article" xlink:type="simple"><person-group person-group-type="author"><name name-style="western"><surname>Lioy</surname><given-names>P</given-names></name></person-group><year>1864</year><article-title>I ditteri distribuiti secondo un nuovo metodo di classificazione naturale.</article-title><source>Atti dell’i R. Istituto Veneto di Scienze, Lettere ed Arte, Serie Terza</source><volume>9</volume><fpage>569</fpage><lpage>604</lpage></element-citation></ref><ref id="B7641233"><element-citation xmlns:xlink="http://www.w3.org/1999/xlink" publication-type="article" xlink:type="simple"><person-group person-group-type="author"><name name-style="western"><surname>Enderlein</surname><given-names>Günther</given-names></name></person-group><year>1921</year><article-title>Über die phyletisch älteren Stratiomyiidensubfamilien (<tp:taxon-name><tp:taxon-name-part taxon-name-part-type="subfamily">Xylophaginae</tp:taxon-name-part></tp:taxon-name>, <tp:taxon-name><tp:taxon-name-part taxon-name-part-type="subfamily">Chiromyzinae</tp:taxon-name-part></tp:taxon-name>, <tp:taxon-name><tp:taxon-name-part taxon-name-part-type="subfamily">Solvinae</tp:taxon-name-part></tp:taxon-name>, <tp:taxon-name><tp:taxon-name-part taxon-name-part-type="subfamily">Beridinae</tp:taxon-name-part></tp:taxon-name>, und <tp:taxon-name><tp:taxon-name-part taxon-name-part-type="subfamily">Coenomyiinae</tp:taxon-name-part></tp:taxon-name>).</article-title><source>Mitteilungen aus dem Zoologischen Museum in Berlin</source><volume>10</volume><issue>1</issue><fpage>151</fpage><lpage>214</lpage></element-citation></ref><ref id="B7641338"><element-citation xmlns:xlink="http://www.w3.org/1999/xlink" publication-type="article" xlink:type="simple"><person-group person-group-type="author"><name name-style="western"><surname>Nagatomi</surname><given-names>A</given-names></name><name name-style="western"><surname>Tanaka</surname><given-names>A</given-names></name></person-group><year>1972</year><article-title>The Japanese <italic><tp:taxon-name><tp:taxon-name-part taxon-name-part-type="genus" reg="Beris">Beris</tp:taxon-name-part></tp:taxon-name></italic> (<tp:taxon-name><tp:taxon-name-part taxon-name-part-type="order">Diptera</tp:taxon-name-part></tp:taxon-name>, <tp:taxon-name><tp:taxon-name-part taxon-name-part-type="family">Stratiomyidae</tp:taxon-name-part></tp:taxon-name>).</article-title><source>Memoirs of the Faculty of Agriculture, Kagoshima University</source><volume>8</volume><issue>2</issue><fpage>87</fpage><lpage>113</lpage></element-citation></ref><ref id="B7877423"><element-citation xmlns:xlink="http://www.w3.org/1999/xlink" publication-type="article" xlink:type="simple"><person-group person-group-type="author"><name name-style="western"><surname>Woodley</surname><given-names>N E</given-names></name></person-group><year>1981</year><article-title>A revision of the Nearctic <tp:taxon-name><tp:taxon-name-part taxon-name-part-type="subfamily">Beridinae</tp:taxon-name-part></tp:taxon-name> (<tp:taxon-name><tp:taxon-name-part taxon-name-part-type="order">Diptera</tp:taxon-name-part></tp:taxon-name>: <tp:taxon-name><tp:taxon-name-part taxon-name-part-type="family">Stratiomyidae</tp:taxon-name-part></tp:taxon-name>).</article-title><source>Bulletin of the Museum of Comparative Zoology</source><volume>149</volume><issue>6</issue><fpage>319</fpage><lpage>369</lpage></element-citation></ref><ref id="B7641510"><element-citation xmlns:xlink="http://www.w3.org/1999/xlink" publication-type="book" xlink:type="simple"><person-group person-group-type="author"><name name-style="western"><surname>Rozkošný</surname><given-names>R</given-names></name></person-group><year>1982</year><source>A biosystematics study of the European <tp:taxon-name><tp:taxon-name-part taxon-name-part-type="family">Stratiomyidae</tp:taxon-name-part></tp:taxon-name> (Ditera). Vol. Ⅰ. Introduction, <tp:taxon-name><tp:taxon-name-part taxon-name-part-type="subfamily">Beridinae</tp:taxon-name-part></tp:taxon-name>, <tp:taxon-name><tp:taxon-name-part taxon-name-part-type="subfamily">Sarginae</tp:taxon-name-part></tp:taxon-name> and <tp:taxon-name><tp:taxon-name-part taxon-name-part-type="subfamily">Stratiomyinae</tp:taxon-name-part></tp:taxon-name>.</source><publisher-name>Dr. W. Junk</publisher-name><publisher-loc>The Hague</publisher-loc><size units="page">401</size></element-citation></ref><ref id="B7641429"><element-citation xmlns:xlink="http://www.w3.org/1999/xlink" publication-type="article" xlink:type="simple"><person-group person-group-type="author"><name name-style="western"><surname>Yang</surname><given-names>D</given-names></name><name name-style="western"><surname>Nagatomi</surname><given-names>A</given-names></name></person-group><year>1992</year><article-title>A study on the Chinese <tp:taxon-name><tp:taxon-name-part taxon-name-part-type="subfamily">Beridinae</tp:taxon-name-part></tp:taxon-name> (<tp:taxon-name><tp:taxon-name-part taxon-name-part-type="order">Diptera</tp:taxon-name-part></tp:taxon-name>: <tp:taxon-name><tp:taxon-name-part taxon-name-part-type="family">Stratiomyidae</tp:taxon-name-part></tp:taxon-name>).</article-title><source>South Pacific Study</source><volume>12</volume><issue>2</issue><fpage>129</fpage><lpage>177</lpage></element-citation></ref><ref id="B7641472"><element-citation xmlns:xlink="http://www.w3.org/1999/xlink" publication-type="article" xlink:type="simple"><person-group person-group-type="author"><name name-style="western"><surname>Woodley</surname><given-names>N E</given-names></name></person-group><year>1995</year><article-title>The genera of <tp:taxon-name><tp:taxon-name-part taxon-name-part-type="subfamily">Beridinae</tp:taxon-name-part></tp:taxon-name> (<tp:taxon-name><tp:taxon-name-part taxon-name-part-type="order">Diptera</tp:taxon-name-part></tp:taxon-name>: <tp:taxon-name><tp:taxon-name-part taxon-name-part-type="family">Stratiomyidae</tp:taxon-name-part></tp:taxon-name>).</article-title><source>Memoirs of the Entomological Society of Washington</source><volume>16</volume><fpage>1</fpage><lpage>231</lpage></element-citation></ref><ref id="B7641395"><element-citation xmlns:xlink="http://www.w3.org/1999/xlink" publication-type="book" xlink:type="simple"><person-group person-group-type="author"><name name-style="western"><surname>Yang</surname><given-names>D</given-names></name><name name-style="western"><surname>Zhang</surname><given-names>T T</given-names></name><name name-style="western"><surname>Li</surname><given-names>Z</given-names></name></person-group><year>2014</year><source><tp:taxon-name><tp:taxon-name-part taxon-name-part-type="superfamily">Stratiomyoidea</tp:taxon-name-part></tp:taxon-name> of China.</source><publisher-name>China Agricultural University Press</publisher-name><publisher-loc>Beijing</publisher-loc><size units="page">870</size><comment content-type="language">Chinese</comment></element-citation></ref></ref-list></tp:taxon-treatment>
