# Supplementary material for: First record of the soldier fly genus Beris Latreille (Diptera, Stratiomyidae) from Korea, with designation of two new synonyms
Source: Biodivers Data J. 2022 Aug 1;10:e80487. doi: 10.3897/BDJ.10.e80487 (PMC9848516; doi:10.3897/BDJ.10.e80487)
Supplement: XML Treatment for Beris fuscipes [file BDJ.10.e80487-treatment2.xml]

<!DOCTYPE tp:taxon-treatment
  PUBLIC "-//TaxonX//DTD Taxonomic Treatment Publishing DTD v0 20100105//EN" "tax-treatment-NSO.dtd">
<tp:taxon-treatment xmlns:tp="http://www.plazi.org/taxpub"><tp:treatment-meta><mixed-citation publication-type="journal"><person-group><name><surname>Lee</surname><given-names>Junho</given-names></name><name><surname>Suh</surname><given-names>Sang Jae</given-names></name></person-group><article-title>First record of the soldier fly genus <italic><tp:taxon-name><tp:taxon-name-part taxon-name-part-type="genus" reg="Beris">Beris</tp:taxon-name-part></tp:taxon-name></italic> Latreille (<tp:taxon-name><tp:taxon-name-part taxon-name-part-type="order">Diptera</tp:taxon-name-part></tp:taxon-name>, <tp:taxon-name><tp:taxon-name-part taxon-name-part-type="family">Stratiomyidae</tp:taxon-name-part></tp:taxon-name>) from Korea, with designation of two new synonyms</article-title><source>Biodivers Data J</source><day>01</day><month>08</month><year>2022</year><volume>10</volume><pub-id pub-id-type="doi">10.3897/BDJ.10.e80487</pub-id></mixed-citation></tp:treatment-meta><tp:nomenclature><tp:taxon-name>
            <object-id xmlns:xlink="http://www.w3.org/1999/xlink" content-type="arpha" xlink:type="simple">D5003E28-431D-59C8-838E-546116D4E49B</object-id>
            <tp:taxon-name-part taxon-name-part-type="genus">Beris</tp:taxon-name-part>
            <tp:taxon-name-part taxon-name-part-type="species">fuscipes</tp:taxon-name-part>
          </tp:taxon-name><tp:taxon-authority>Meigen, 1820</tp:taxon-authority><tp:nomenclature-citation-list><tp:nomenclature-citation><tp:taxon-name>
                <tp:taxon-name-part taxon-name-part-type="genus" reg="Beris">Beris</tp:taxon-name-part>
                <tp:taxon-name-part taxon-name-part-type="species" reg="fuscipes">fuscipes</tp:taxon-name-part>
              </tp:taxon-name><comment> Meigen, 1820 - <xref ref-type="bibr" rid="B7650211">Meigen 1820</xref>: 8 (Type-locality: England). ♂ Holotype [MNHN].</comment></tp:nomenclature-citation><tp:nomenclature-citation><tp:taxon-name>
                <tp:taxon-name-part taxon-name-part-type="genus" reg="Beris">Beris</tp:taxon-name-part>
                <tp:taxon-name-part taxon-name-part-type="species" reg="sachalinensis">sachalinensis</tp:taxon-name-part>
              </tp:taxon-name><comment> Pleske, 1926 - <xref ref-type="bibr" rid="B7641373">Pleske 1926</xref>: 408 (Type-locality: Russia). ♂ Lectotype [ZMAS], synonymised by <xref ref-type="bibr" rid="B7872291">Pleske 1930</xref>.</comment></tp:nomenclature-citation><tp:nomenclature-citation><tp:taxon-name>
                <tp:taxon-name-part taxon-name-part-type="genus" reg="Beris">Beris</tp:taxon-name-part>
                <tp:taxon-name-part taxon-name-part-type="species" reg="fuscotibialis">fuscotibialis</tp:taxon-name-part>
              </tp:taxon-name><comment> Pleske, 1926 - <xref ref-type="bibr" rid="B7641373">Pleske 1926</xref>: 409 (Type-locality: Russia). ♂ Lectotype [ZMAS], synonymised by <xref ref-type="bibr" rid="B7873416">Nartshuk and Rozkošný 1976</xref>.</comment></tp:nomenclature-citation><tp:nomenclature-citation><tp:taxon-name>
                <tp:taxon-name-part taxon-name-part-type="genus" reg="Beris">Beris</tp:taxon-name-part>
                <tp:taxon-name-part taxon-name-part-type="species" reg="sychuanensis">sychuanensis</tp:taxon-name-part>
              </tp:taxon-name><comment> Pleske, 1926 - <xref ref-type="bibr" rid="B7641373">Pleske 1926</xref>: 411 (Type-locality: China). ♂ Lectotype [ZMAS], synonymised by <xref ref-type="bibr" rid="B7873416">Nartshuk and Rozkošný 1976</xref>.</comment></tp:nomenclature-citation><tp:nomenclature-citation><tp:taxon-name>
                <tp:taxon-name-part taxon-name-part-type="genus" reg="Beris">Beris</tp:taxon-name-part>
                <tp:taxon-name-part taxon-name-part-type="species" reg="petiolata">petiolata</tp:taxon-name-part>
              </tp:taxon-name><comment> Frey, 1961 - <xref ref-type="bibr" rid="B7641267">Frey 1961</xref>: 80 (Type-locality: Japan). 4♀ Syntypes [UZMH], synonymised by <xref ref-type="bibr" rid="B7641338">Nagatomi and Tanaka 1972</xref>.</comment></tp:nomenclature-citation></tp:nomenclature-citation-list></tp:nomenclature><tp:treatment-sec sec-type="materials"><title>Materials</title><list list-type="alpha-lower" list-content="occurrences"><list-item><p><bold>Type status:</bold> <named-content xmlns:xlink="http://www.w3.org/1999/xlink" content-type="dwc:typeStatus" xlink:type="simple">Other material</named-content>. <bold>Occurrence:</bold> individualCount: <named-content xmlns:xlink="http://www.w3.org/1999/xlink" content-type="dwc:individualCount" xlink:type="simple">1</named-content>; sex: <named-content xmlns:xlink="http://www.w3.org/1999/xlink" content-type="dwc:sex" xlink:type="simple">1 male</named-content>; lifeStage: <named-content xmlns:xlink="http://www.w3.org/1999/xlink" content-type="dwc:lifeStage" xlink:type="simple">adult</named-content>; <bold>Taxon:</bold> scientificName: <named-content xmlns:xlink="http://www.w3.org/1999/xlink" content-type="dwc:scientificName" xlink:type="simple"><italic><tp:taxon-name><tp:taxon-name-part taxon-name-part-type="genus" reg="Beris">Beris</tp:taxon-name-part><tp:taxon-name-part taxon-name-part-type="species" reg="fuscipes">fuscipes</tp:taxon-name-part></tp:taxon-name></italic></named-content>; <bold>Location:</bold> country: <named-content xmlns:xlink="http://www.w3.org/1999/xlink" content-type="dwc:country" xlink:type="simple">Republic of Korea</named-content>; stateProvince: <named-content xmlns:xlink="http://www.w3.org/1999/xlink" content-type="dwc:stateProvince" xlink:type="simple">Gangwon-do</named-content>; locality: <named-content xmlns:xlink="http://www.w3.org/1999/xlink" content-type="dwc:locality" xlink:type="simple">Pyeongchang-gun, Jinbu-myeon, Jangjeon-ri, Mt. Gariwangsan, <named-content content-type="dwc:verbatimCoordinates" xlink:type="simple">37°28'29"N, 128°31'59"E</named-content></named-content>; <bold>Identification:</bold> identifiedBy: <named-content xmlns:xlink="http://www.w3.org/1999/xlink" content-type="dwc:identifiedBy" xlink:type="simple">J Lee</named-content>; dateIdentified: <named-content xmlns:xlink="http://www.w3.org/1999/xlink" content-type="dwc:dateIdentified" xlink:type="simple">2021</named-content>; <bold>Event:</bold> samplingProtocol: <named-content xmlns:xlink="http://www.w3.org/1999/xlink" content-type="dwc:samplingProtocol" xlink:type="simple">malaise trap</named-content>; eventDate: <named-content xmlns:xlink="http://www.w3.org/1999/xlink" content-type="dwc:eventDate" xlink:type="simple">V/30/2020</named-content>; <bold>Record Level:</bold> language: <named-content xmlns:xlink="http://www.w3.org/1999/xlink" content-type="dwc:language" xlink:type="simple">en</named-content>; institutionCode: <named-content xmlns:xlink="http://www.w3.org/1999/xlink" content-type="dwc:institutionCode" xlink:type="simple">KNU</named-content>; basisOfRecord: <named-content xmlns:xlink="http://www.w3.org/1999/xlink" content-type="dwc:basisOfRecord" xlink:type="simple">PreservedSpecimen</named-content></p></list-item><list-item><p><bold>Type status:</bold> <named-content xmlns:xlink="http://www.w3.org/1999/xlink" content-type="dwc:typeStatus" xlink:type="simple">Other material</named-content>. <bold>Occurrence:</bold> individualCount: <named-content xmlns:xlink="http://www.w3.org/1999/xlink" content-type="dwc:individualCount" xlink:type="simple">4</named-content>; sex: <named-content xmlns:xlink="http://www.w3.org/1999/xlink" content-type="dwc:sex" xlink:type="simple">4 males</named-content>; lifeStage: <named-content xmlns:xlink="http://www.w3.org/1999/xlink" content-type="dwc:lifeStage" xlink:type="simple">adult</named-content>; <bold>Taxon:</bold> scientificName: <named-content xmlns:xlink="http://www.w3.org/1999/xlink" content-type="dwc:scientificName" xlink:type="simple"><italic><tp:taxon-name><tp:taxon-name-part taxon-name-part-type="genus" reg="Beris">Beris</tp:taxon-name-part><tp:taxon-name-part taxon-name-part-type="species" reg="fuscipes">fuscipes</tp:taxon-name-part></tp:taxon-name></italic></named-content>; <bold>Location:</bold> country: <named-content xmlns:xlink="http://www.w3.org/1999/xlink" content-type="dwc:country" xlink:type="simple">Republic of Korea</named-content>; stateProvince: <named-content xmlns:xlink="http://www.w3.org/1999/xlink" content-type="dwc:stateProvince" xlink:type="simple">Gangwon-do</named-content>; locality: <named-content xmlns:xlink="http://www.w3.org/1999/xlink" content-type="dwc:locality" xlink:type="simple">Pyeongchang-gun, Daegwallyeong-myeon, Hoenggye-ri, Seonjaryeong, <named-content content-type="dwc:verbatimCoordinates" xlink:type="simple">37°41'45"N, 128°45'15"E</named-content></named-content>; <bold>Identification:</bold> identifiedBy: <named-content xmlns:xlink="http://www.w3.org/1999/xlink" content-type="dwc:identifiedBy" xlink:type="simple">J Lee</named-content>; dateIdentified: <named-content xmlns:xlink="http://www.w3.org/1999/xlink" content-type="dwc:dateIdentified" xlink:type="simple">2021</named-content>; <bold>Event:</bold> samplingProtocol: <named-content xmlns:xlink="http://www.w3.org/1999/xlink" content-type="dwc:samplingProtocol" xlink:type="simple">malaise trap</named-content>; eventDate: <named-content xmlns:xlink="http://www.w3.org/1999/xlink" content-type="dwc:eventDate" xlink:type="simple">VI/04/2021</named-content>; <bold>Record Level:</bold> language: <named-content xmlns:xlink="http://www.w3.org/1999/xlink" content-type="dwc:language" xlink:type="simple">en</named-content>; institutionCode: <named-content xmlns:xlink="http://www.w3.org/1999/xlink" content-type="dwc:institutionCode" xlink:type="simple">KNU</named-content>; basisOfRecord: <named-content xmlns:xlink="http://www.w3.org/1999/xlink" content-type="dwc:basisOfRecord" xlink:type="simple">PreservedSpecimen</named-content></p></list-item></list></tp:treatment-sec><tp:treatment-sec sec-type="Description"><title>Description</title><p><bold>Male.</bold> Body length (excluding antennae): 6.5–7.4 mm; wing length: 5.5–6.1 mm. <bold>Head</bold>: Black and somewhat sub-shining; compound eyes densely covered with pale brown hairs; occiput and vertex with pale brown recumbent hairs; postocular areas towards lower margin of eye slightly pale pollinose; face black pilose; lower frons with short dark brown to black hairs; antennae short, extreme apex of pedicel slightly tinged with yellowish-brown; flagellum 1.3-1.4 times as long as scape and pedicel combined; flagellomeres 1-2 abruptly swollen, about 1.6-1.8 times wider than pedicel (Fig. <xref ref-type="fig" rid="F7641191">1</xref>B). <bold>Thorax</bold>: Metallic green, scutum tomentose with pale brown hairs; postpronotal lobe tinged with brown; anepisternum, except anterior and posterior part, lower part of katepisternum and anepimeron, nearly bare. <bold>Legs</bold>: Mainly yellowish-brown, but the following parts tinged dark brown to black: all coxae, extreme apex of mid-femur, apical half of hind femur, except extreme apex, mid-tibia, except base, middle portion of hind tibia and tarsi (base of fore tarsus slightly paler); hind tarsomere 1 about 1.8-1.9 times wider than hind tibia (Fig. <xref ref-type="fig" rid="F7641191">1</xref>A). <bold>Wings</bold>: Tinged with dark brown; base of M<sub>1</sub> and M<sub>2</sub> convergent (Fig. <xref ref-type="fig" rid="F7641191">1</xref>C). <bold>Abdomen</bold>: Dark brown to black, lateral margin of tergites with conspicuous long yellowish-brown to brown hairs; sterna partly with recumbent pale yellow to yellowish-brown hairs densely; epandrium broad, semi-circular-shaped, posterior margin practically straight; surstyli inserted posterolaterally, feebly curved inwards; cerci parallel-sided and straight; proctiger nearly triangular, apex somewhat rounded (Fig. <xref ref-type="fig" rid="F7641191">1</xref>E); gonocoxite wider than long, posteromedian projection not well-developed, only slightly protruding; gonostyli blunt, not tapering (Fig. <xref ref-type="fig" rid="F7641191">1</xref>D); phallus slender, tripartite; lateral lobes slightly divergent from and slightly longer than median lobe (Fig. <xref ref-type="fig" rid="F7641191">1</xref>F and G).</p><p>Female: Specimen unavailable.</p></tp:treatment-sec><tp:treatment-sec sec-type="Diagnosis"><title>Diagnosis</title><p>This species can be distinguished from other congeners by the following key diagnostic characters: flagellum short, basal flagellomeres 1-2 (or 1-3) abruptly swollen in both sexes (Fig. <xref ref-type="fig" rid="F7641191">1</xref>B), posterior margin of epandrium with well-developed surstyli (males) (Fig. <xref ref-type="fig" rid="F7641191">1</xref>E); frons about 1/5 to 1/4 of head-width (females) in anterior view (<xref ref-type="bibr" rid="B7877467">Rozkošný and Nartshuk 1980</xref>:416). This species is particularly similar to the nominate Palearctic species, <italic><tp:taxon-name><tp:taxon-name-part taxon-name-part-type="genus" reg="Beris">B.</tp:taxon-name-part><tp:taxon-name-part taxon-name-part-type="species" reg="chalybata">chalybata</tp:taxon-name-part></tp:taxon-name></italic> (Forster, 1771) and <italic><tp:taxon-name><tp:taxon-name-part taxon-name-part-type="genus" reg="Beris">B.</tp:taxon-name-part><tp:taxon-name-part taxon-name-part-type="species" reg="strobli">strobli</tp:taxon-name-part></tp:taxon-name></italic> Dusek &amp; Rozkosny, 1968, but the flagellum of the latter two species is long and not thickened basally, male genitalia without surstyli and the width of frons in the female is about 1/3 of head-width (<xref ref-type="bibr" rid="B7641510">Rozkošný 1982</xref>).</p></tp:treatment-sec><tp:treatment-sec sec-type="Distribution"><title>Distribution</title><p>Korea (new record: Gangwon-do), China (Sichuan, Ningxia, Gansu), Japan (Hokkaido, Honshu), Russia (Far East: Siberia), Mongolia, Europe, Canada and USA.</p></tp:treatment-sec><tp:treatment-sec sec-type="Taxon discussion"><title>Taxon discussion</title><p>According to literature, this species has been reported to have intraspecific variation in the ground colour of antennal segments, hairs on head and thorax, parts of the legs and in wing venation and shape of surstylus (<xref ref-type="bibr" rid="B7877423">Woodley 1981</xref>, <xref ref-type="bibr" rid="B7641510">Rozkošný 1982</xref>, <xref ref-type="bibr" rid="B7641472">Woodley 1995</xref>). In the Korean specimens, these features are as follows: antennae black, but extreme apex of pedicel yellowish-brown; hairs on frons, face and scutum mainly pale brown to black; M<sub>1</sub> and M<sub>2</sub> touching proximally, M<sub>3</sub> invisible; basal part of femora and tibiae tinged with yellow; surstyli not straight, but curved inwards.</p></tp:treatment-sec><tp:treatment-sec sec-type="Notes"><title>Notes</title><p>This Holarctic species is widely distributed in large regions of the Palearctic, Europe to Asia and Nearctic realms, North America. The distributional ranges are as follows: Palearctic: Europe [Central: Austria, Czech Republic, Germany, Hungary, Poland, Slovakia, Switzerland; Northern: Finland, Norway, Sweden; Southern: Italy; Western: France, UK, Ireland; Eastern: Georgia, Roumania, Ukraine] and Asia [Central: Kazakhstan; East: China, Japan, Mongolia, Russia (Far East)]; Nearctic: Canada and USA (<xref ref-type="bibr" rid="B7641510">Rozkošný 1982</xref>, <xref ref-type="bibr" rid="B7641464">Woodley 2001</xref>).</p></tp:treatment-sec><tp:treatment-sec><!--Section generated to contain objects referenced in tp:taxon-treatment.--><fig id="F7641191" position="float" orientation="portrait"><object-id xmlns:xlink="http://www.w3.org/1999/xlink" content-type="arpha" xlink:type="simple">96547D34-D394-553E-9ABE-889D0A21A171</object-id><object-id xmlns:xlink="http://www.w3.org/1999/xlink" content-type="doi" xlink:type="simple">10.3897/BDJ.10.e80487.figure1</object-id><label>Figure 1.</label><caption><p><italic><tp:taxon-name><tp:taxon-name-part taxon-name-part-type="genus" reg="Beris">Beris</tp:taxon-name-part><tp:taxon-name-part taxon-name-part-type="species" reg="fuscipes">fuscipes</tp:taxon-name-part></tp:taxon-name></italic> Meigen, 1820: <bold>A.</bold> Male habitus, lateral view; <bold>B.</bold> Male head, lateral view; <bold>C.</bold> Male wing; <bold>D.</bold> Genital capsule, dorsal view; <bold>E.</bold> Epandrium, cerci and proctiger, dorsal view; <bold>F.</bold> Phallus, dorsal view; <bold>G.</bold> Ditto, lateral view. Scale bars: A = 1.0 mm; B, C = 0.5 mm; D–G = 0.1 mm.</p></caption><graphic xmlns:xlink="http://www.w3.org/1999/xlink" xlink:href="bdj-10-e80487-g001.jpg" position="float" id="oo_683936.jpg" orientation="portrait" xlink:type="simple"><uri content-type="original_file" xlink:type="simple">https://binary.pensoft.net/fig/683936</uri></graphic></fig></tp:treatment-sec><ref-list><ref id="B7650211"><element-citation xmlns:xlink="http://www.w3.org/1999/xlink" publication-type="book" xlink:type="simple"><person-group person-group-type="author"><name name-style="western"><surname>Meigen</surname><given-names>Johann Wilhelm</given-names></name></person-group><year>1820</year><source>Systematische Beschreibung der bekannten Europäischen zweiflügeligen Insekten.</source><publisher-name>Friedrich Wilhelm Forstmann</publisher-name><publisher-loc>Aachen</publisher-loc><size units="page">363</size></element-citation></ref><ref id="B7641373"><element-citation xmlns:xlink="http://www.w3.org/1999/xlink" publication-type="article" xlink:type="simple"><person-group person-group-type="author"><name name-style="western"><surname>Pleske</surname><given-names>T</given-names></name></person-group><year>1926</year><article-title>Études sur les <tp:taxon-name><tp:taxon-name-part taxon-name-part-type="family">Stratiomyidae</tp:taxon-name-part></tp:taxon-name> de la région paléarctique (Dipt.). Revue des espèces paléarctiques des sousfamilles <tp:taxon-name><tp:taxon-name-part taxon-name-part-type="subfamily">Sarginae</tp:taxon-name-part></tp:taxon-name> et <tp:taxon-name><tp:taxon-name-part taxon-name-part-type="subfamily">Berinae</tp:taxon-name-part></tp:taxon-name>.</article-title><source>Eos</source><volume>2</volume><issue>4</issue><fpage>385</fpage><lpage>420</lpage></element-citation></ref><ref id="B7872291"><element-citation xmlns:xlink="http://www.w3.org/1999/xlink" publication-type="article" xlink:type="simple"><person-group person-group-type="author"><name name-style="western"><surname>Pleske</surname><given-names>T</given-names></name></person-group><year>1930</year><article-title>Résultats scientifiques des expéditions entomologiques du Musée Zoologique dans la région de l’Oussouri. II. <tp:taxon-name><tp:taxon-name-part taxon-name-part-type="order">Diptera</tp:taxon-name-part></tp:taxon-name>: Les <tp:taxon-name><tp:taxon-name-part taxon-name-part-type="family">Stratiomyiidae</tp:taxon-name-part></tp:taxon-name>, <tp:taxon-name><tp:taxon-name-part taxon-name-part-type="family">Erinnidae</tp:taxon-name-part></tp:taxon-name>, <tp:taxon-name><tp:taxon-name-part taxon-name-part-type="family">Coenomyiidae</tp:taxon-name-part></tp:taxon-name> et <tp:taxon-name><tp:taxon-name-part taxon-name-part-type="family">Oestridae</tp:taxon-name-part></tp:taxon-name>.</article-title><source>Annuaire du Musée Zoologique de l’Académie des Sciences de l’URSS</source><volume>31</volume><issue>2</issue><fpage>181</fpage><lpage>206</lpage></element-citation></ref><ref id="B7873416"><element-citation xmlns:xlink="http://www.w3.org/1999/xlink" publication-type="article" xlink:type="simple"><person-group person-group-type="author"><name name-style="western"><surname>Nartshuk</surname><given-names>Emilia Petrovna</given-names></name><name name-style="western"><surname>Rozkošný</surname><given-names>R</given-names></name></person-group><year>1976</year><article-title>Taxonomic and distributional notes on some Palearctic <tp:taxon-name><tp:taxon-name-part taxon-name-part-type="subfamily">Beridinae</tp:taxon-name-part></tp:taxon-name> (<tp:taxon-name><tp:taxon-name-part taxon-name-part-type="order">Diptera</tp:taxon-name-part></tp:taxon-name>, <tp:taxon-name><tp:taxon-name-part taxon-name-part-type="family">Stratiomyidae</tp:taxon-name-part></tp:taxon-name>).</article-title><source>Acta entomologica bohemoslovaca</source><volume>73</volume><fpage>128</fpage><lpage>134</lpage></element-citation></ref><ref id="B7641267"><element-citation xmlns:xlink="http://www.w3.org/1999/xlink" publication-type="article" xlink:type="simple"><person-group person-group-type="author"><name name-style="western"><surname>Frey</surname><given-names>Richard</given-names></name></person-group><year>1961</year><article-title>Orientalische Stratiomyiiden der Subfamilien <tp:taxon-name><tp:taxon-name-part taxon-name-part-type="subfamily">Beridinae</tp:taxon-name-part></tp:taxon-name> und <tp:taxon-name><tp:taxon-name-part taxon-name-part-type="subfamily">Metoponiinae</tp:taxon-name-part></tp:taxon-name> (Dipt.).</article-title><source>Notulae Entomologicae</source><volume>40</volume><issue>3</issue><fpage>73</fpage><lpage>85</lpage></element-citation></ref><ref id="B7641338"><element-citation xmlns:xlink="http://www.w3.org/1999/xlink" publication-type="article" xlink:type="simple"><person-group person-group-type="author"><name name-style="western"><surname>Nagatomi</surname><given-names>A</given-names></name><name name-style="western"><surname>Tanaka</surname><given-names>A</given-names></name></person-group><year>1972</year><article-title>The Japanese <italic><tp:taxon-name><tp:taxon-name-part taxon-name-part-type="genus" reg="Beris">Beris</tp:taxon-name-part></tp:taxon-name></italic> (<tp:taxon-name><tp:taxon-name-part taxon-name-part-type="order">Diptera</tp:taxon-name-part></tp:taxon-name>, <tp:taxon-name><tp:taxon-name-part taxon-name-part-type="family">Stratiomyidae</tp:taxon-name-part></tp:taxon-name>).</article-title><source>Memoirs of the Faculty of Agriculture, Kagoshima University</source><volume>8</volume><issue>2</issue><fpage>87</fpage><lpage>113</lpage></element-citation></ref><ref id="B7877467"><element-citation xmlns:xlink="http://www.w3.org/1999/xlink" publication-type="article" xlink:type="simple"><person-group person-group-type="author"><name name-style="western"><surname>Rozkošný</surname><given-names>R</given-names></name><name name-style="western"><surname>Nartshuk</surname><given-names>Emilia Petrovna</given-names></name></person-group><year>1980</year><article-title>Two new species of <italic><tp:taxon-name><tp:taxon-name-part taxon-name-part-type="genus" reg="Beris">Beris</tp:taxon-name-part></tp:taxon-name></italic>, with a key to the Palaearctic species of the genus (<tp:taxon-name><tp:taxon-name-part taxon-name-part-type="order">Diptera</tp:taxon-name-part></tp:taxon-name>, <tp:taxon-name><tp:taxon-name-part taxon-name-part-type="family">Stratiomyidae</tp:taxon-name-part></tp:taxon-name>).</article-title><source>Acta entomologica bohemoslovaca</source><volume>77</volume><fpage>408</fpage><lpage>418</lpage></element-citation></ref><ref id="B7641510"><element-citation xmlns:xlink="http://www.w3.org/1999/xlink" publication-type="book" xlink:type="simple"><person-group person-group-type="author"><name name-style="western"><surname>Rozkošný</surname><given-names>R</given-names></name></person-group><year>1982</year><source>A biosystematics study of the European <tp:taxon-name><tp:taxon-name-part taxon-name-part-type="family">Stratiomyidae</tp:taxon-name-part></tp:taxon-name> (Ditera). Vol. Ⅰ. Introduction, <tp:taxon-name><tp:taxon-name-part taxon-name-part-type="subfamily">Beridinae</tp:taxon-name-part></tp:taxon-name>, <tp:taxon-name><tp:taxon-name-part taxon-name-part-type="subfamily">Sarginae</tp:taxon-name-part></tp:taxon-name> and <tp:taxon-name><tp:taxon-name-part taxon-name-part-type="subfamily">Stratiomyinae</tp:taxon-name-part></tp:taxon-name>.</source><publisher-name>Dr. W. Junk</publisher-name><publisher-loc>The Hague</publisher-loc><size units="page">401</size></element-citation></ref><ref id="B7877423"><element-citation xmlns:xlink="http://www.w3.org/1999/xlink" publication-type="article" xlink:type="simple"><person-group person-group-type="author"><name name-style="western"><surname>Woodley</surname><given-names>N E</given-names></name></person-group><year>1981</year><article-title>A revision of the Nearctic <tp:taxon-name><tp:taxon-name-part taxon-name-part-type="subfamily">Beridinae</tp:taxon-name-part></tp:taxon-name> (<tp:taxon-name><tp:taxon-name-part taxon-name-part-type="order">Diptera</tp:taxon-name-part></tp:taxon-name>: <tp:taxon-name><tp:taxon-name-part taxon-name-part-type="family">Stratiomyidae</tp:taxon-name-part></tp:taxon-name>).</article-title><source>Bulletin of the Museum of Comparative Zoology</source><volume>149</volume><issue>6</issue><fpage>319</fpage><lpage>369</lpage></element-citation></ref><ref id="B7641472"><element-citation xmlns:xlink="http://www.w3.org/1999/xlink" publication-type="article" xlink:type="simple"><person-group person-group-type="author"><name name-style="western"><surname>Woodley</surname><given-names>N E</given-names></name></person-group><year>1995</year><article-title>The genera of <tp:taxon-name><tp:taxon-name-part taxon-name-part-type="subfamily">Beridinae</tp:taxon-name-part></tp:taxon-name> (<tp:taxon-name><tp:taxon-name-part taxon-name-part-type="order">Diptera</tp:taxon-name-part></tp:taxon-name>: <tp:taxon-name><tp:taxon-name-part taxon-name-part-type="family">Stratiomyidae</tp:taxon-name-part></tp:taxon-name>).</article-title><source>Memoirs of the Entomological Society of Washington</source><volume>16</volume><fpage>1</fpage><lpage>231</lpage></element-citation></ref><ref id="B7641464"><element-citation xmlns:xlink="http://www.w3.org/1999/xlink" publication-type="book" xlink:type="simple"><person-group person-group-type="author"><name name-style="western"><surname>Woodley</surname><given-names>N E</given-names></name></person-group><year>2001</year><source>A world catalog of <tp:taxon-name><tp:taxon-name-part taxon-name-part-type="family">Stratiomyidae</tp:taxon-name-part></tp:taxon-name> (<tp:taxon-name><tp:taxon-name-part taxon-name-part-type="class">Insecta</tp:taxon-name-part></tp:taxon-name>: <tp:taxon-name><tp:taxon-name-part taxon-name-part-type="order">Diptera</tp:taxon-name-part></tp:taxon-name>).</source><publisher-name>Backhuys Publishers</publisher-name><publisher-loc>Leiden</publisher-loc><size units="page">475</size></element-citation></ref></ref-list></tp:taxon-treatment>
