# Supplementary material for: First record of the soldier fly genus Beris Latreille (Diptera, Stratiomyidae) from Korea, with designation of two new synonyms
Source: Biodivers Data J. 2022 Aug 1;10:e80487. doi: 10.3897/BDJ.10.e80487 (PMC9848516; doi:10.3897/BDJ.10.e80487)
Supplement: XML Treatment for Beris hildebrandtae [file BDJ.10.e80487-treatment3.xml]

<!DOCTYPE tp:taxon-treatment
  PUBLIC "-//TaxonX//DTD Taxonomic Treatment Publishing DTD v0 20100105//EN" "tax-treatment-NSO.dtd">
<tp:taxon-treatment xmlns:tp="http://www.plazi.org/taxpub"><tp:treatment-meta><mixed-citation publication-type="journal"><person-group><name><surname>Lee</surname><given-names>Junho</given-names></name><name><surname>Suh</surname><given-names>Sang Jae</given-names></name></person-group><article-title>First record of the soldier fly genus <italic><tp:taxon-name><tp:taxon-name-part taxon-name-part-type="genus" reg="Beris">Beris</tp:taxon-name-part></tp:taxon-name></italic> Latreille (<tp:taxon-name><tp:taxon-name-part taxon-name-part-type="order">Diptera</tp:taxon-name-part></tp:taxon-name>, <tp:taxon-name><tp:taxon-name-part taxon-name-part-type="family">Stratiomyidae</tp:taxon-name-part></tp:taxon-name>) from Korea, with designation of two new synonyms</article-title><source>Biodivers Data J</source><day>01</day><month>08</month><year>2022</year><volume>10</volume><pub-id pub-id-type="doi">10.3897/BDJ.10.e80487</pub-id></mixed-citation></tp:treatment-meta><tp:nomenclature><tp:taxon-name>
            <object-id xmlns:xlink="http://www.w3.org/1999/xlink" content-type="arpha" xlink:type="simple">278E33C0-8A08-52AB-A298-0AC25DF7C5C3</object-id>
            <tp:taxon-name-part taxon-name-part-type="genus">Beris</tp:taxon-name-part>
            <tp:taxon-name-part taxon-name-part-type="species">hildebrandtae</tp:taxon-name-part>
          </tp:taxon-name><tp:taxon-authority>Pleske, 1930</tp:taxon-authority><tp:nomenclature-citation-list><tp:nomenclature-citation><tp:taxon-name>
                <tp:taxon-name-part taxon-name-part-type="genus" reg="Beris">Beris</tp:taxon-name-part>
                <tp:taxon-name-part taxon-name-part-type="species" reg="hildebrandtae">hildebrandtae</tp:taxon-name-part>
              </tp:taxon-name><comment> Pleske, 1930 - <xref ref-type="bibr" rid="B7872291">Pleske 1930</xref>: 195 (Type-locality: Russia). ♂ Lectotype [ZMAS].</comment></tp:nomenclature-citation><tp:nomenclature-citation><tp:taxon-name>
                <tp:taxon-name-part taxon-name-part-type="genus" reg="Beris">Beris</tp:taxon-name-part>
                <tp:taxon-name-part taxon-name-part-type="species" reg="angustifacies">angustifacies</tp:taxon-name-part>
              </tp:taxon-name><comment> Nagatomi and Tanaka, 1972 - <xref ref-type="bibr" rid="B7641338">Nagatomi and Tanaka 1972</xref>: 91 (Type-locality: Japan). ♂ Holotype [KU]. <bold>New synonymy.</bold></comment></tp:nomenclature-citation><tp:nomenclature-citation><tp:taxon-name>
                <tp:taxon-name-part taxon-name-part-type="genus" reg="Beris">Beris</tp:taxon-name-part>
                <tp:taxon-name-part taxon-name-part-type="species" reg="liaoningana">liaoningana</tp:taxon-name-part>
              </tp:taxon-name><comment> Cui et al, 2010 - <xref ref-type="bibr" rid="B7641155">Cui et al. 2010</xref>: 280 (Type-locality: China). ♂ Holotype [CAU]. <bold>New synonymy.</bold></comment></tp:nomenclature-citation></tp:nomenclature-citation-list></tp:nomenclature><tp:treatment-sec sec-type="materials"><title>Materials</title><list list-type="alpha-lower" list-content="occurrences"><list-item><p><bold>Type status:</bold> <named-content xmlns:xlink="http://www.w3.org/1999/xlink" content-type="dwc:typeStatus" xlink:type="simple">Other material</named-content>. <bold>Occurrence:</bold> individualCount: <named-content xmlns:xlink="http://www.w3.org/1999/xlink" content-type="dwc:individualCount" xlink:type="simple">1</named-content>; sex: <named-content xmlns:xlink="http://www.w3.org/1999/xlink" content-type="dwc:sex" xlink:type="simple">1 male</named-content>; lifeStage: <named-content xmlns:xlink="http://www.w3.org/1999/xlink" content-type="dwc:lifeStage" xlink:type="simple">adult</named-content>; <bold>Taxon:</bold> scientificName: <named-content xmlns:xlink="http://www.w3.org/1999/xlink" content-type="dwc:scientificName" xlink:type="simple"><tp:taxon-name><tp:taxon-name-part taxon-name-part-type="genus" reg="Beris">Beris</tp:taxon-name-part><tp:taxon-name-part taxon-name-part-type="species" reg="hildebrandtae">hildebrandtae</tp:taxon-name-part></tp:taxon-name></named-content>; <bold>Location:</bold> country: <named-content xmlns:xlink="http://www.w3.org/1999/xlink" content-type="dwc:country" xlink:type="simple">Republic of Korea</named-content>; stateProvince: <named-content xmlns:xlink="http://www.w3.org/1999/xlink" content-type="dwc:stateProvince" xlink:type="simple">Gangwon-do</named-content>; locality: <named-content xmlns:xlink="http://www.w3.org/1999/xlink" content-type="dwc:locality" xlink:type="simple">Samcheok-si, Hajang-myeon, Galjeon-ri, Mt. Jungbongsan, <named-content content-type="dwc:verbatimCoordinates" xlink:type="simple">37°24'04"N, 128°53'51"E</named-content></named-content>; <bold>Identification:</bold> identifiedBy: <named-content xmlns:xlink="http://www.w3.org/1999/xlink" content-type="dwc:identifiedBy" xlink:type="simple">J Lee</named-content>; dateIdentified: <named-content xmlns:xlink="http://www.w3.org/1999/xlink" content-type="dwc:dateIdentified" xlink:type="simple">2021</named-content>; <bold>Event:</bold> samplingProtocol: <named-content xmlns:xlink="http://www.w3.org/1999/xlink" content-type="dwc:samplingProtocol" xlink:type="simple">sweeping</named-content>; eventDate: <named-content xmlns:xlink="http://www.w3.org/1999/xlink" content-type="dwc:eventDate" xlink:type="simple">VII/26/2018</named-content>; <bold>Record Level:</bold> language: <named-content xmlns:xlink="http://www.w3.org/1999/xlink" content-type="dwc:language" xlink:type="simple">en</named-content>; institutionCode: <named-content xmlns:xlink="http://www.w3.org/1999/xlink" content-type="dwc:institutionCode" xlink:type="simple">KNU</named-content>; basisOfRecord: <named-content xmlns:xlink="http://www.w3.org/1999/xlink" content-type="dwc:basisOfRecord" xlink:type="simple">PreservedSpecimen</named-content></p></list-item><list-item><p><bold>Type status:</bold> <named-content xmlns:xlink="http://www.w3.org/1999/xlink" content-type="dwc:typeStatus" xlink:type="simple">Other material</named-content>. <bold>Occurrence:</bold> individualCount: <named-content xmlns:xlink="http://www.w3.org/1999/xlink" content-type="dwc:individualCount" xlink:type="simple">6</named-content>; sex: <named-content xmlns:xlink="http://www.w3.org/1999/xlink" content-type="dwc:sex" xlink:type="simple">1 male, 5 females</named-content>; lifeStage: <named-content xmlns:xlink="http://www.w3.org/1999/xlink" content-type="dwc:lifeStage" xlink:type="simple">adult</named-content>; <bold>Taxon:</bold> scientificName: <named-content xmlns:xlink="http://www.w3.org/1999/xlink" content-type="dwc:scientificName" xlink:type="simple"><tp:taxon-name><tp:taxon-name-part taxon-name-part-type="genus" reg="Beris">Beris</tp:taxon-name-part><tp:taxon-name-part taxon-name-part-type="species" reg="hildebrandtae">hildebrandtae</tp:taxon-name-part></tp:taxon-name></named-content>; <bold>Location:</bold> country: <named-content xmlns:xlink="http://www.w3.org/1999/xlink" content-type="dwc:country" xlink:type="simple">Republic of Korea</named-content>; stateProvince: <named-content xmlns:xlink="http://www.w3.org/1999/xlink" content-type="dwc:stateProvince" xlink:type="simple">Gangwon-do</named-content>; locality: <named-content xmlns:xlink="http://www.w3.org/1999/xlink" content-type="dwc:locality" xlink:type="simple">Jeongseon-gun, Yeoryang-myeon, Gujeol-ri, Mt. Sangwonsan, <named-content content-type="dwc:verbatimCoordinates" xlink:type="simple">37°32'18"N, 128°39'1"E</named-content></named-content>; <bold>Identification:</bold> identifiedBy: <named-content xmlns:xlink="http://www.w3.org/1999/xlink" content-type="dwc:identifiedBy" xlink:type="simple">J Lee</named-content>; dateIdentified: <named-content xmlns:xlink="http://www.w3.org/1999/xlink" content-type="dwc:dateIdentified" xlink:type="simple">2021</named-content>; <bold>Event:</bold> samplingProtocol: <named-content xmlns:xlink="http://www.w3.org/1999/xlink" content-type="dwc:samplingProtocol" xlink:type="simple">sweeping</named-content>; eventDate: <named-content xmlns:xlink="http://www.w3.org/1999/xlink" content-type="dwc:eventDate" xlink:type="simple">VIII/10/2021</named-content>; <bold>Record Level:</bold> language: <named-content xmlns:xlink="http://www.w3.org/1999/xlink" content-type="dwc:language" xlink:type="simple">en</named-content>; institutionCode: <named-content xmlns:xlink="http://www.w3.org/1999/xlink" content-type="dwc:institutionCode" xlink:type="simple">KNU</named-content>; basisOfRecord: <named-content xmlns:xlink="http://www.w3.org/1999/xlink" content-type="dwc:basisOfRecord" xlink:type="simple">PreservedSpecimen</named-content></p></list-item><list-item><p><bold>Type status:</bold> <named-content xmlns:xlink="http://www.w3.org/1999/xlink" content-type="dwc:typeStatus" xlink:type="simple">Other material</named-content>. <bold>Occurrence:</bold> individualCount: <named-content xmlns:xlink="http://www.w3.org/1999/xlink" content-type="dwc:individualCount" xlink:type="simple">5</named-content>; sex: <named-content xmlns:xlink="http://www.w3.org/1999/xlink" content-type="dwc:sex" xlink:type="simple">5 females</named-content>; lifeStage: <named-content xmlns:xlink="http://www.w3.org/1999/xlink" content-type="dwc:lifeStage" xlink:type="simple">adult</named-content>; <bold>Taxon:</bold> scientificName: <named-content xmlns:xlink="http://www.w3.org/1999/xlink" content-type="dwc:scientificName" xlink:type="simple"><tp:taxon-name><tp:taxon-name-part taxon-name-part-type="genus" reg="Beris">Beris</tp:taxon-name-part><tp:taxon-name-part taxon-name-part-type="species" reg="hildebrandtae">hildebrandtae</tp:taxon-name-part></tp:taxon-name></named-content>; <bold>Location:</bold> country: <named-content xmlns:xlink="http://www.w3.org/1999/xlink" content-type="dwc:country" xlink:type="simple">Republic of Korea</named-content>; stateProvince: <named-content xmlns:xlink="http://www.w3.org/1999/xlink" content-type="dwc:stateProvince" xlink:type="simple">Gangwon-do</named-content>; locality: <named-content xmlns:xlink="http://www.w3.org/1999/xlink" content-type="dwc:locality" xlink:type="simple">Pyeongchang-gun, Jinbu-myeon, Jangjeon-ri, Mt. Gariwangsan, <named-content content-type="dwc:verbatimCoordinates" xlink:type="simple">37°28'29"N, 128°31'59"E</named-content></named-content>; <bold>Identification:</bold> identifiedBy: <named-content xmlns:xlink="http://www.w3.org/1999/xlink" content-type="dwc:identifiedBy" xlink:type="simple">J Lee</named-content>; dateIdentified: <named-content xmlns:xlink="http://www.w3.org/1999/xlink" content-type="dwc:dateIdentified" xlink:type="simple">2021</named-content>; <bold>Event:</bold> samplingProtocol: <named-content xmlns:xlink="http://www.w3.org/1999/xlink" content-type="dwc:samplingProtocol" xlink:type="simple">sweeping</named-content>; eventDate: <named-content xmlns:xlink="http://www.w3.org/1999/xlink" content-type="dwc:eventDate" xlink:type="simple">VIII/12/2021</named-content>; <bold>Record Level:</bold> language: <named-content xmlns:xlink="http://www.w3.org/1999/xlink" content-type="dwc:language" xlink:type="simple">en</named-content>; institutionCode: <named-content xmlns:xlink="http://www.w3.org/1999/xlink" content-type="dwc:institutionCode" xlink:type="simple">KNU</named-content>; basisOfRecord: <named-content xmlns:xlink="http://www.w3.org/1999/xlink" content-type="dwc:basisOfRecord" xlink:type="simple">PreservedSpecimen</named-content></p></list-item></list></tp:treatment-sec><tp:treatment-sec sec-type="Description"><title>Description</title><p><bold>Male.</bold> Body length (excluding antennae): 5.3-5.4 mm; wing length: 5.0-5.1 mm. <bold>Head</bold>: Black and shining; compound eyes densely covered with black hairs; occiput and vertex with pale recumbent hairs; postocular areas towards lower margin of eye covered with pale yellow hairs; face mixed yellow and black hairs; lower frons with short pale hairs; antennae short, extreme apex of pedicel tinged yellowish-brown, both surfaces of flagellomeres 2-4 and inner surface of flagellomeres 5-6 tinged with yellowish-brown to reddish-brown; flagellum 1.4-1.5 times as long as scape and pedicel combined; basal flagellomeres not abruptly swollen (Fig. <xref ref-type="fig" rid="F7641532">2</xref>C). <bold>Thorax</bold>: Metallic green, scutum tomentose with yellow hairs; postpronotal lobe tinged with yellowish-brown; central part of anepisternum, katepisternum, except upper part and posterior part of anepimeron, nearly bare. <bold>Legs</bold>: Mainly yellow, but the following parts tinged dark brown: all coxae, except at extreme apex, fore and mid-tarsomeres 2-5, hind tarsomeres 3-5; all trochanters and basal half of femora pale; hind tarsomere 1 about 1.8-2.0 times wider than hind tibia (Fig. <xref ref-type="fig" rid="F7641532">2</xref>A). <bold>Wings</bold>: Tinged with brown; base of M<sub>1</sub> and M<sub>2</sub> separated (Fig. <xref ref-type="fig" rid="F7641536">3</xref>A). <bold>Abdomen</bold>: Dark brown, lateral margin of tergites mixed with conspicuous long pale yellow and black hairs; sterna wholly densely covered with recumbent yellowish-brown hairs; epandrium broad, anterior margin triangular, posterior margin straight; surstyli absent; cercus parallel-sided and straight; proctiger equilaterally triangular (Fig. <xref ref-type="fig" rid="F7641536">3</xref>C); gonocoxite wider than long, median projection on gonocoxite well-developed, bilobate with deep incision; gonostyli clearly curved inwards, tapering apically (Fig. 3D); phallus comparatively stout, tripartite; lateral lobes fairly divergent and with a short straight and pointed apex, somewhat longer than median lobe; median lobe broader at base, more slender and curved distally (Fig. <xref ref-type="fig" rid="F7641536">3</xref>E and F).</p><p><bold>Female.</bold> Similar to males, but differing as follows: Body length (excluding antennae): 5.0–5.8 mm; wing length: 4.2–5.0 mm. <bold>Head</bold>: Hairs on compound eyes relatively shorter and fewer than in males; postocular area with distinct pale pruinosity along towards lower margin of eye; antennae mostly tinged reddish-brown, flagellomeres 6-8 dark brown to black; flagellum 1.7-2.0 times as long as scape and pedicel combined; terminal flagellomere more pointed apically (Fig. <xref ref-type="fig" rid="F7641532">2</xref>D). <bold>Thorax</bold>: Hairs on side of scutum shorter than in males. <bold>Legs</bold>: All coxae completely pale to pale yellow; hind tarsomere 1 less swollen than in males (Fig. <xref ref-type="fig" rid="F7641532">2</xref>B). <bold>Wings</bold>: Tinged with pale yellow (Fig. <xref ref-type="fig" rid="F7641536">3</xref>B). <bold>Abdomen</bold>: Yellow to yellowish-brown and generally glossy; hairs on lateral margin of tergites shorter than in males; posterior margins of tergites 2-6 with transverse black stripes; middle of tergites 2-6 tinged with brown; sterna normally pale yellow, but middle part of sternites 2-5 sometimes dark brown; sternites wholly densely covered with recumbent pale yellow hairs (Fig. <xref ref-type="fig" rid="F7641532">2</xref>E).</p></tp:treatment-sec><tp:treatment-sec sec-type="Diagnosis"><title>Diagnosis</title><p>This species can be distinguished from other congeners by the following key diagnostic characters: legs, except coxae and tarsomeres 2-5, mainly pale yellow to yellow (males) (Fig. <xref ref-type="fig" rid="F7641532">2</xref>A); wings tinged with pale yellow (Fig. <xref ref-type="fig" rid="F7641536">3</xref>B), posterior margin of tergites 2-6 with transverse black stripes (females) (Fig. <xref ref-type="fig" rid="F7641532">2</xref>E) (<xref ref-type="bibr" rid="B7641347">Nartshuk and Rozkošný 1975</xref>).</p></tp:treatment-sec><tp:treatment-sec sec-type="Distribution"><title>Distribution</title><p>Korea (new record: Gangwon-do), China (Liaoning), Japan (Hokkaido, Honshu) and Russia (Far East: Siberia).</p></tp:treatment-sec><tp:treatment-sec sec-type="Taxon discussion"><title>Taxon discussion</title><p>This species was discovered by Pleske in 1930 from the Russian Far East and 45 years later, it was re-described in detail by Russian entomologists, <xref ref-type="bibr" rid="B7641347">Nartshuk and Rozkošný (1975)</xref>. It has noticeable intraspecific variations, including sexual dimorphism (see Figs <xref ref-type="fig" rid="F7641532">2</xref>, <xref ref-type="fig" rid="F7641536">3</xref>). Although there are some variations, i.e. colouration of antennal segments 2-3 and coxae, the Korean specimens collected in Gangwon-do Province highly matched with the original description and re-description (<xref ref-type="bibr" rid="B7872291">Pleske 1930</xref>; <xref ref-type="bibr" rid="B7641347">Nartshuk and Rozkošný 1975</xref>) and we identified these materials as <italic><tp:taxon-name><tp:taxon-name-part taxon-name-part-type="genus" reg="Beris">B.</tp:taxon-name-part><tp:taxon-name-part taxon-name-part-type="species" reg="hildebrandtae">hildebrandtae</tp:taxon-name-part></tp:taxon-name></italic> Pleske. In the case of <italic><tp:taxon-name><tp:taxon-name-part taxon-name-part-type="genus" reg="Beris">B.</tp:taxon-name-part><tp:taxon-name-part taxon-name-part-type="species" reg="liaoningana">liaoningana</tp:taxon-name-part></tp:taxon-name></italic> Cui, Li and Yang, 2010, this species was described, based on the difference of the phallus structures, i.e. the gap, relative length and divergences of three lobes, in comparison with <italic><tp:taxon-name><tp:taxon-name-part taxon-name-part-type="genus" reg="Beris">B.</tp:taxon-name-part><tp:taxon-name-part taxon-name-part-type="species" reg="hildebrandtae">hildebrandtae</tp:taxon-name-part></tp:taxon-name></italic> Pleske. However, in the process of genital examination for Korean materials, we confirmed that the phallus structures of <italic><tp:taxon-name><tp:taxon-name-part taxon-name-part-type="genus" reg="Beris">B.</tp:taxon-name-part><tp:taxon-name-part taxon-name-part-type="species" reg="hildebrandtae">hildebrandtae</tp:taxon-name-part></tp:taxon-name></italic> Pleske appeared very similar to the drawing made by <xref ref-type="bibr" rid="B7641155">Cui et al. (2010)</xref> depending on the observation angle in glycerine jelly. When drawing a three-dimensional genital structure like a phallus complex, it often causes some distortions, which leads to the taxonomic problem that the same species are described as different species. Furthermore, the external morphology (except variations) and the other genital characters of this Chinese species significantly agreed with the re-description of <italic><tp:taxon-name><tp:taxon-name-part taxon-name-part-type="genus" reg="Beris">B.</tp:taxon-name-part><tp:taxon-name-part taxon-name-part-type="species" reg="hildebrandtae">hildebrandtae</tp:taxon-name-part></tp:taxon-name></italic> Pleske. Therefore, there is no doubt that <italic><tp:taxon-name><tp:taxon-name-part taxon-name-part-type="genus" reg="Beris">B.</tp:taxon-name-part><tp:taxon-name-part taxon-name-part-type="species" reg="liaoningana">liaoningana</tp:taxon-name-part></tp:taxon-name></italic> Cui, Li et Yang is identical with <italic><tp:taxon-name><tp:taxon-name-part taxon-name-part-type="genus" reg="Beris">B.</tp:taxon-name-part><tp:taxon-name-part taxon-name-part-type="species" reg="hildebrandtae">hildebrandtae</tp:taxon-name-part></tp:taxon-name></italic> Pleske. As for <italic><tp:taxon-name><tp:taxon-name-part taxon-name-part-type="genus" reg="Beris">B.</tp:taxon-name-part><tp:taxon-name-part taxon-name-part-type="species" reg="angustifacies">angustifacies</tp:taxon-name-part></tp:taxon-name></italic> Nagatomi and Tanaka, 1972, it was described, based on specimens from Japan and Russian Far East without comparison with <italic><tp:taxon-name><tp:taxon-name-part taxon-name-part-type="genus" reg="Beris">B.</tp:taxon-name-part><tp:taxon-name-part taxon-name-part-type="species" reg="hildebrandtae">hildebrandtae</tp:taxon-name-part></tp:taxon-name></italic> Pleske (<xref ref-type="bibr" rid="B7641338">Nagatomi and Tanaka 1972</xref>). They also illustrated <italic><tp:taxon-name><tp:taxon-name-part taxon-name-part-type="genus" reg="Beris">B.</tp:taxon-name-part><tp:taxon-name-part taxon-name-part-type="species" reg="angustifacies">angustifacies</tp:taxon-name-part></tp:taxon-name></italic> as having a bifurcate phallus, which is different from <italic><tp:taxon-name><tp:taxon-name-part taxon-name-part-type="genus" reg="Beris">B.</tp:taxon-name-part><tp:taxon-name-part taxon-name-part-type="species" reg="hildebrandtae">hildebrandtae</tp:taxon-name-part></tp:taxon-name></italic> (tripartite phallus). However, <xref ref-type="bibr" rid="B7641347">Nartshuk and Rozkošný (1975)</xref> included the personal communication of Nagatomi that “<italic><tp:taxon-name><tp:taxon-name-part taxon-name-part-type="genus" reg="Beris">B.</tp:taxon-name-part><tp:taxon-name-part taxon-name-part-type="species" reg="angustifacies">angustifacies</tp:taxon-name-part></tp:taxon-name></italic> Nagatomi and Tanaka is probably separated from <italic><tp:taxon-name><tp:taxon-name-part taxon-name-part-type="genus" reg="Beris">B.</tp:taxon-name-part><tp:taxon-name-part taxon-name-part-type="species" reg="hildebrandtae">hildebrandtae</tp:taxon-name-part></tp:taxon-name></italic> Pleske by the female’s abdominal colour (<italic><tp:taxon-name><tp:taxon-name-part taxon-name-part-type="genus" reg="Beris">B.</tp:taxon-name-part><tp:taxon-name-part taxon-name-part-type="species" reg="angustifacies">angustifacies</tp:taxon-name-part></tp:taxon-name></italic> more darkened) and these two species are very similar or possibly conspecific”. The authors confirmed that the abdomens of several Korean female specimens were also partially yellowish-brown to brown. Moreover, as in the example of <italic><tp:taxon-name><tp:taxon-name-part taxon-name-part-type="genus" reg="Beris">Beris</tp:taxon-name-part><tp:taxon-name-part taxon-name-part-type="species" reg="clavipes">clavipes</tp:taxon-name-part></tp:taxon-name></italic> (Linnaeus, 1767), there is a possible intraspecific variation in the colour of the abdomen (<xref ref-type="bibr" rid="B7641510">Rozkošný 1982</xref>). In other words, the colour of the abdomen is not the main character to distinguish species-level. In conclusion, it is reasonable to treat <italic><tp:taxon-name><tp:taxon-name-part taxon-name-part-type="genus" reg="Beris">B.</tp:taxon-name-part><tp:taxon-name-part taxon-name-part-type="species" reg="angustifacies">angustifacies</tp:taxon-name-part></tp:taxon-name></italic> as a junior synonym of <italic><tp:taxon-name><tp:taxon-name-part taxon-name-part-type="genus" reg="Beris">B.</tp:taxon-name-part><tp:taxon-name-part taxon-name-part-type="species" reg="hildebrandtae">hildebrandtae</tp:taxon-name-part></tp:taxon-name></italic> Pleske.</p></tp:treatment-sec><tp:treatment-sec sec-type="Notes"><title>Notes</title><p>The males of this species show intraspecific variations on their thoracic hairs, colour of coxae and tarsi. In the Korean specimens, these features are as follows: thoracic hairs usually pale yellow to yellow; all coxae dark brown to black, but extreme apices yellow, mid-coxa sometimes completely pale; tarsi mainly yellow, but fore and mid-tarsomeres 2-5 and hind tarsomeres 3-5 dark brown. The females of this species also have some variations on their colouration of antennae, darkening on abdomen and wing venation. For Korean materials, the antennae are mostly tinged with yellow to reddish-brown, but flagellomeres 6-8 dark brown to black. Additionally, the following variations are occasionally noted in some individuals from Korea: scape and pedicel tinged with reddish-brown and yellowish-brown, respectively; extreme base of scape dark brown to black; flagellomere 6 orange brown, not darkened like flagellomeres 7-8. The abdomens of Korean materials are mainly yellow to yellowish-brown and middle of tergites 2-7 more darkened; these segments are fully dark brown or pale yellow depending on individuals. Furthermore, M<sub>1</sub> and M<sub>2</sub> are generally well-separated proximally, but in some individuals, these veins touch at their bases.</p></tp:treatment-sec><tp:treatment-sec><!--Section generated to contain objects referenced in tp:taxon-treatment.--><fig id="F7641532" position="float" orientation="portrait"><object-id xmlns:xlink="http://www.w3.org/1999/xlink" content-type="arpha" xlink:type="simple">2D928E8E-8F6D-5553-AADD-68F6786BC1CC</object-id><object-id xmlns:xlink="http://www.w3.org/1999/xlink" content-type="doi" xlink:type="simple">10.3897/BDJ.10.e80487.figure2</object-id><label>Figure 2.</label><caption><p><italic><tp:taxon-name><tp:taxon-name-part taxon-name-part-type="genus" reg="Beris">Beris</tp:taxon-name-part><tp:taxon-name-part taxon-name-part-type="species" reg="hildebrandtae">hildebrandtae</tp:taxon-name-part></tp:taxon-name></italic> Pleske, 1930: <bold>A</bold> Male habitus, lateral view; <bold>B</bold> Female habitus, lateral view; <bold>C</bold> Male head, lateral view; <bold>D</bold> Female head, lateral view; <bold>E</bold> Female abdomen, dorsal view. Scale bars: A, B = 1.0 mm; C, D = 0.2 mm; E = 0.5 mm.</p></caption><graphic xmlns:xlink="http://www.w3.org/1999/xlink" xlink:href="bdj-10-e80487-g002.png" position="float" id="oo_631473.png" orientation="portrait" xlink:type="simple"><uri content-type="original_file" xlink:type="simple">https://binary.pensoft.net/fig/631473</uri></graphic></fig><fig id="F7641536" position="float" orientation="portrait"><object-id xmlns:xlink="http://www.w3.org/1999/xlink" content-type="arpha" xlink:type="simple">563E3D07-3333-5241-BA9C-AE116BC94CB6</object-id><object-id xmlns:xlink="http://www.w3.org/1999/xlink" content-type="doi" xlink:type="simple">10.3897/BDJ.10.e80487.figure3</object-id><label>Figure 3.</label><caption><p><italic><tp:taxon-name><tp:taxon-name-part taxon-name-part-type="genus" reg="Beris">Beris</tp:taxon-name-part><tp:taxon-name-part taxon-name-part-type="species" reg="hildebrandtae">hildebrandtae</tp:taxon-name-part></tp:taxon-name></italic> Pleske, 1930: <bold>A</bold> Male wing; <bold>B</bold> Female wing; <bold>C</bold> Epandrium, cerci and proctiger, dorsal view; <bold>D</bold> Genital capsule, dorsal view; <bold>E</bold> Phallus, dorsal view; <bold>F</bold> Ditto, lateral view. Scale bars: A, B = 0.5 mm; C–F = 0.1 mm.</p></caption><graphic xmlns:xlink="http://www.w3.org/1999/xlink" xlink:href="bdj-10-e80487-g003.png" position="float" id="oo_631474.png" orientation="portrait" xlink:type="simple"><uri content-type="original_file" xlink:type="simple">https://binary.pensoft.net/fig/631474</uri></graphic></fig></tp:treatment-sec><ref-list><ref id="B7872291"><element-citation xmlns:xlink="http://www.w3.org/1999/xlink" publication-type="article" xlink:type="simple"><person-group person-group-type="author"><name name-style="western"><surname>Pleske</surname><given-names>T</given-names></name></person-group><year>1930</year><article-title>Résultats scientifiques des expéditions entomologiques du Musée Zoologique dans la région de l’Oussouri. II. <tp:taxon-name><tp:taxon-name-part taxon-name-part-type="order">Diptera</tp:taxon-name-part></tp:taxon-name>: Les <tp:taxon-name><tp:taxon-name-part taxon-name-part-type="family">Stratiomyiidae</tp:taxon-name-part></tp:taxon-name>, <tp:taxon-name><tp:taxon-name-part taxon-name-part-type="family">Erinnidae</tp:taxon-name-part></tp:taxon-name>, <tp:taxon-name><tp:taxon-name-part taxon-name-part-type="family">Coenomyiidae</tp:taxon-name-part></tp:taxon-name> et <tp:taxon-name><tp:taxon-name-part taxon-name-part-type="family">Oestridae</tp:taxon-name-part></tp:taxon-name>.</article-title><source>Annuaire du Musée Zoologique de l’Académie des Sciences de l’URSS</source><volume>31</volume><issue>2</issue><fpage>181</fpage><lpage>206</lpage></element-citation></ref><ref id="B7641338"><element-citation xmlns:xlink="http://www.w3.org/1999/xlink" publication-type="article" xlink:type="simple"><person-group person-group-type="author"><name name-style="western"><surname>Nagatomi</surname><given-names>A</given-names></name><name name-style="western"><surname>Tanaka</surname><given-names>A</given-names></name></person-group><year>1972</year><article-title>The Japanese <italic><tp:taxon-name><tp:taxon-name-part taxon-name-part-type="genus" reg="Beris">Beris</tp:taxon-name-part></tp:taxon-name></italic> (<tp:taxon-name><tp:taxon-name-part taxon-name-part-type="order">Diptera</tp:taxon-name-part></tp:taxon-name>, <tp:taxon-name><tp:taxon-name-part taxon-name-part-type="family">Stratiomyidae</tp:taxon-name-part></tp:taxon-name>).</article-title><source>Memoirs of the Faculty of Agriculture, Kagoshima University</source><volume>8</volume><issue>2</issue><fpage>87</fpage><lpage>113</lpage></element-citation></ref><ref id="B7641155"><element-citation xmlns:xlink="http://www.w3.org/1999/xlink" publication-type="article" xlink:type="simple"><person-group person-group-type="author"><name name-style="western"><surname>Cui</surname><given-names>Wei Na</given-names></name><name name-style="western"><surname>Li</surname><given-names>Zhu</given-names></name><name name-style="western"><surname>Yang</surname><given-names>Ding</given-names></name></person-group><year>2010</year><article-title>Five new species of <italic><tp:taxon-name><tp:taxon-name-part taxon-name-part-type="genus" reg="Beris">Beris</tp:taxon-name-part></tp:taxon-name></italic> (<tp:taxon-name><tp:taxon-name-part taxon-name-part-type="order">Diptera</tp:taxon-name-part></tp:taxon-name>: <tp:taxon-name><tp:taxon-name-part taxon-name-part-type="family">Stratiomyidae</tp:taxon-name-part></tp:taxon-name>) from China.</article-title><source>Entomotaxonomia</source><volume>32</volume><fpage>277</fpage><lpage>283</lpage></element-citation></ref><ref id="B7641347"><element-citation xmlns:xlink="http://www.w3.org/1999/xlink" publication-type="article" xlink:type="simple"><person-group person-group-type="author"><name name-style="western"><surname>Nartshuk</surname><given-names>Emilia Petrovna</given-names></name><name name-style="western"><surname>Rozkošný</surname><given-names>R</given-names></name></person-group><year>1975</year><article-title>New distributional data on Palearctic <tp:taxon-name><tp:taxon-name-part taxon-name-part-type="subfamily">Beridinae</tp:taxon-name-part></tp:taxon-name> with redescription of some little known species (<tp:taxon-name><tp:taxon-name-part taxon-name-part-type="order">Diptera</tp:taxon-name-part></tp:taxon-name>, <tp:taxon-name><tp:taxon-name-part taxon-name-part-type="family">Stratiomyidae</tp:taxon-name-part></tp:taxon-name>).</article-title><source>Scripta Facultatis Scientiarum Naturalium Universitatis <tp:taxon-name><tp:taxon-name-part taxon-name-part-type="subfamily">Purkynianae</tp:taxon-name-part></tp:taxon-name> Brunensis, Biologia</source><volume>5</volume><issue>2</issue><fpage>81</fpage><lpage>90</lpage></element-citation></ref><ref id="B7641510"><element-citation xmlns:xlink="http://www.w3.org/1999/xlink" publication-type="book" xlink:type="simple"><person-group person-group-type="author"><name name-style="western"><surname>Rozkošný</surname><given-names>R</given-names></name></person-group><year>1982</year><source>A biosystematics study of the European <tp:taxon-name><tp:taxon-name-part taxon-name-part-type="family">Stratiomyidae</tp:taxon-name-part></tp:taxon-name> (Ditera). Vol. Ⅰ. Introduction, <tp:taxon-name><tp:taxon-name-part taxon-name-part-type="subfamily">Beridinae</tp:taxon-name-part></tp:taxon-name>, <tp:taxon-name><tp:taxon-name-part taxon-name-part-type="subfamily">Sarginae</tp:taxon-name-part></tp:taxon-name> and <tp:taxon-name><tp:taxon-name-part taxon-name-part-type="subfamily">Stratiomyinae</tp:taxon-name-part></tp:taxon-name>.</source><publisher-name>Dr. W. Junk</publisher-name><publisher-loc>The Hague</publisher-loc><size units="page">401</size></element-citation></ref></ref-list></tp:taxon-treatment>
